# Supplementary material for: Expression, Characterization and Selective Chemical Inhibition of Essential Schistosoma mansoni Tegumental Acetylcholinesterase (SmTAChE)
Source: Int J Mol Sci. 2025 Feb 25;26(5):1975. doi: 10.3390/ijms26051975 (PMC11900278; doi:10.3390/ijms26051975)
Supplement: Supplementary file 1 [file ijms-26-01975-s001.zip]

Archive with 2 entries (2 files):
- Supplemenray Figures.pdf
- Supplemenray Tables.pdf
